# Supplementary material for: A Small-Angle Neutron Scattering, Calorimetry and Densitometry Study to Detect Phase Boundaries and Nanoscale Domain Structure in a Binary Lipid Mixture
Source: Membranes (Basel). 2023 Mar 10;13(3):323. doi: 10.3390/membranes13030323 (PMC10051979; doi:10.3390/membranes13030323)
Supplement: Supplementary file 1 [file membranes-13-00323-s001.zip]

Archive with 1 entries (1 files):
- membranes-2252864-supplementary_revised.pdf
